# Supplementary material for: Prevalence and Antibiotic Resistance in Campylobacter spp. Isolated from Humans and Food-Producing Animals in West Africa: A Systematic Review and Meta-Analysis
Source: Pathogens. 2022 Jan 24;11(2):140. doi: 10.3390/pathogens11020140 (PMC8877155; doi:10.3390/pathogens11020140)
Supplement: Supplementary file 1 [file pathogens-11-00140-s001.zip]

Archive with 1 entries (1 files):
- pathogens-1521673 supplement_EKP.pdf
